# Supplementary material for: Short-Term l-arginine Treatment Mitigates Early Damage of Dermal Collagen Induced by Diabetes
Source: Bioengineering (Basel). 2024 Apr 21;11(4):407. doi: 10.3390/bioengineering11040407 (PMC11048012; doi:10.3390/bioengineering11040407)
Supplement: Supplementary file 1 [file bioengineering-11-00407-s001.zip]

Archive with 1 entries (1 files):
- bioengineering-2938298-supplementary.pdf
